# Supplementary material for: An Evaluation of the Potential of Essential Oils against SARS-CoV-2 from In Silico Studies through the Systematic Review Using a Chemometric Approach
Source: Pharmaceuticals (Basel). 2021 Nov 10;14(11):1138. doi: 10.3390/ph14111138 (PMC8624289; doi:10.3390/ph14111138)
Supplement: Supplementary file 1 [file pharmaceuticals-14-01138-s001.zip]

Archive with 3 entries (3 files):
- Supplementary file 1.pdf
- Supplementary file 2.pdf
- Supplementary file 3.pptx
